# Supplementary material for: Age related differences in balance approached by a novel dual-task test of anticipatory postural control strategies
Source: PLoS One. 2019 Jun 27;14(6):e0218371. doi: 10.1371/journal.pone.0218371 (PMC6597154; doi:10.1371/journal.pone.0218371)
Supplement: S1 Dataset — Re-test performance scores are provided for a subgroup of the elderly. (XLSX) [file pone.0218371.s001.xlsx]

## Sheet: Elderly
ID	Gender: 1=Male, 2=Female	Age	Weight	Height	BMI	Faller=1 Non-faller=2	FES	TUG	Test 1: Random 1	Test 1: Cue	Test 1: Rev. cue	Test 1: Random 2	Test 1: Random mean	Test 1: Diff. Cue	Test 1: Diff. Rev. Cue	Test 2: Random 1	Test 2: Cue	Test 2: Rev.cue	Test 2: Random 2	Test 2: Random mean	Test 2: Diff. Cue	Test 2: Diff. Rev. cue
1	1	70	85	174	28.075	2	16	6.5	21.1	34.2	35.5	23.7	22.4	-52.6786	-58.4821	22.8	26.4	27.5	22.8	22.8	-15.7895	-20.614
2	2	76	94	168	33.305	2	21	6.3	31	28.3	28.1	32.4	31.7	10.7256	11.3565	29.3	30.4	30.4	28.9	29.1	-4.46735	-4.46735
3	1	75	108	174	35.6718	2	18	8.1	37.5	36.1	41.3	35.3	36.4	0.824176	-13.4615	34.3	38	34.4	31.5	32.9	-15.5015	-4.55927
4	2	74	60	160	23.4375	2	17	4.5	24.8	22.1	35.6	25.5	25.15	12.1272	-41.5507
5	2	81	59.5	168	21.0813	2	16	5	26.7	25	31.2	27.2	26.95	7.23562	-15.7699
6	2	63	67.5	163	25.4055	2	16	5.2	29.5	29	50.9	31.8	30.65	5.38336	-66.0685
7	1	74	108	187	30.8845	2	16	5.5	23.2	20	23.4	21.9	22.55	11.3082	-3.7694
8	2	70	74	167	26.5338	2	16	4.4	24.2	23.1	28.6	24.9	24.55	5.90631	-16.4969
9	2	66	62	174	20.4783	2	22	4.7	21.9	18.8	24.1	22.5	22.2	15.3153	-8.55856
10	2	74	61	172	20.6193	2	21	6	27.5	28.5	47.2	26.9	27.2	-4.77941	-73.5294
11	2	73	49	160	19.1406	2	18	4.4	25	21.2	27.6	29.5	27.25	22.2018	-1.2844
12	2	65	56	172	18.9292	2	19	4.4	22.6	17	23.1	22.1	22.35	23.9374	-3.3557
13	2	69	57	159	22.5466	2	17	4.6	26.2	23.1	25.8	24.7	25.45	9.23379	-1.37525
14	2	69	82	170	28.3737	2	17	5.4	26	20.1	22.2	29.2	27.6	27.1739	19.5652
15	1	78	97	187	27.7389	2	24	14.5	48.2	57.9	76	57	52.6	-10.076	-44.4867	41.9	45.6	44.8	45.4	43.65	-4.46735	-2.63459
16	1	75	93	176	30.0232	1	19	8.5	36.8	40.5	38.8	41.7	39.25	-3.18471	1.1465	36.2	30.2	36.8	32.8	34.5	12.4638	-6.66667
17	2	88	69	160	26.9531	2	45	10.2	35.6	45.2	55.8	41.1	38.35	-17.8618	-45.502	31.3	44.4	60	49.3	40.3	-10.1737	-48.8834
18	2	87	49.5	159	19.5799	2	16	6.2	29.4	34.6	35.7	29.3	29.35	-17.8876	-21.6354	28	29.3	26.8	26.5	27.25	-7.52294	1.65138
19	1	78	82	170	28.3737	2	16	11	35.2	36.2	33.7	38.3	36.75	1.4966	8.29932	31.3	33.2	32	28.9	30.1	-10.299	-6.31229
20	2	75	95	165	34.8944	2	28	9.9	35.2	28.3	34.2	34.8	35	19.1429	2.28571	30.5	27.1	31.3	35.1	32.8	17.378	4.57317
21	1	76	80	181	24.4193	2	16	5.4	29.1	34.5	45.4	27.6	28.35	-21.6931	-60.1411	25.2	34.1	35.3	24.7	24.95	-36.6733	-41.483
22	1	77	89	172	30.0838	2	16	5.7	28.2	30.6	29	26.8	27.5	-11.2727	-5.45455	24.6	27	28.4	24.7	24.65	-9.53347	-15.213
23	2	71	82.4	165	30.2663	2	18	7.8	33.6	29	36	35.4	34.5	15.942	-4.34783	29.4	31.7	32	32.4	30.9	-2.589	-3.55987
24	2	83	68	161	26.2336	2	19	6.9	33.7	34.6	45.2	40.4	37.05	6.61269	-21.9973	32.5	35.5	38.2	35	33.75	-5.18519	-13.1852
25	2	76	85	174	28.075	2	19	6.6	29.5	34.5	35.8	37.8	33.65	-2.526	-6.3893	30.7	27	30.6	30.9	30.8	12.3377	0.649351
26	1	67	95	182	28.6801	2	20	5.4	25	24.1	25.7	29.9	27.45	12.204	6.37523	24.8	23.7	29.4	26.5	25.65	7.60234	-14.6199
27	1	79	71	171	24.281	2	16	7.9	35.8	39.3	38.3	38.7	37.25	-5.50336	-2.81879
28	2	82	85	158	34.049	1	22	7.6	25.9	35.8	39.8	33	29.45	-21.562	-35.1443	28.3	26.7	50	29.8	29.05	8.0895	-72.117
29	2	83	56.8	149	25.5844	2	17	7.7	28.7	38.5	37.2	33.4	31.05	-23.9936	-19.8068	36.3	39.7	32	30.7	33.5	-18.5075	4.47761
30	2	65	88	170	30.4498	2	16	4.8	24	23.1	24.4	27.9	25.95	10.9827	5.97303	24.8	19.3	23.2	24.5	24.65	21.7039	5.88235
31	2	69	58	162	22.1003	1	42	9.2	36.5	45.2	37.9	39.6	38.05	-18.7911	0.394218
32	2	73	88	163	33.1213	2	19	7.2	33.2	34.6	34.9	34.1	33.65	-2.82318	-3.71471	28.3	33.6	44.9	32.2	30.25	-11.0744	-48.4298
33	2	77	74	158	29.6427	1	19	7.2	30.2	41.5	41.6	38.1	34.15	-21.5227	-21.8155	36.4	27.3	35.9	32.1	34.25	20.292	-4.81752
34	2	69	72	155	29.9688	1	16	5.5	26.4	29.5	26.2	26.4	26.4	-11.7424	0.757576	26	24.8	28.1	25.2	25.6	3.125	-9.76562
35	2	70	120	168	42.517	2	64	15.8	47.6	40	52.6	49.1	48.35	17.2699	-8.79007
36	2	69	59	168	20.9042	2	20	6.2	30.1	30.6	33.5	31.4	30.75	0.487805	-8.94309	29.5	38.2	32.3	33.7	31.6	-20.8861	-2.21519
37	2	71	83	158	33.2479	1	50	17.2	45.2	55	47.6	43.8	44.5	-23.5955	-6.96629	46.7	43.1	45.9	46	46.35	7.01187	0.970874
38	1	82	76	181	23.1983	2	18	6	29.6	28.5	28.8	27.5	28.55	0.175131	-0.875657	27.9	29.3	25.9	26.8	27.35	-7.1298	5.30165
39	2	73	79	169	27.6601	2	18	10.7	43.4	40.3	40.1	43.9	43.65	7.67468	8.13288	30.7	29.6	29.7	28.9	29.8	0.671141	0.33557
40	1	81	82	171	28.0428	2	17	8.9	35.3	36.7	41.8	40.8	38.05	3.54796	-9.85545	35.9	30.7	44.2	42.3	39.1	21.4834	-13.0435
41	1	84	103.7	170	35.8824	1	34	10.1	49.3	40	46.3	46.9	48.1	16.8399	3.7422	38.9	39.5	40.5	36.1	37.5	-5.33333	-8
42	2	66	78	165	28.6501	2	17	6	24.7	29.7	32.5	25.8	25.25	-17.6238	-28.7129	26.5	29.2	26.9	25.8	26.15	-11.6635	-2.86807
43	2	71	123	165	45.1791	1	19	7	33.1	30	33.2	33.9	33.5	10.4478	0.895522	30.5	28.3	31	30.8	30.65	7.66721	-1.14192
44	2	75	109	170	37.7163	1	34	10.1	35	39.7	49.1	45.9	40.45	1.85414	-21.3844	33.9	33.4	38.6	44.1	39	14.359	1.02564
45	2	71	46	152	19.91	2	16	4.2	26.5	22.6	28.6	24.3	25.4	11.0236	-12.5984
46	1	87	82	169	28.7105	2	26	10.2	39.6	34.9	46.7	37.5	38.55	9.46822	-21.1414	30	32.8	46.6	40.6	35.3	7.08215	-32.0113
47	2	78	90	170	31.1419	1	52	10.3	45.3	52.9	60	44.3	44.8	-18.0804	-33.9286
48	2	79	68	168	24.093	2	16	7	29.1	28.4	29.6	27.9	28.5	0.350877	-3.85965	24.9	21.3	32.9	28	26.45	19.4707	-24.3856
50	2	84	59	160	23.0469	1	20	8.2	38.2	28.6	48.9	49.5	43.85	34.7777	-11.5165	38	31.9	28.4	47.2	42.6	25.1174	33.3333
51	2	71	65	159	25.711	2	18	5.8	30.5	25.1	39.5	29.9	30.2	16.8874	-30.7947	28.3	22.6	30.1	29.3	28.8	21.5278	-4.51389
52	2	74	63	167	22.5896	2	16	6	26.9	47	42.3	32.7	29.8	-57.7181	-41.9463	27.9	59.9	43.8	29.3	28.6	-109.441	-53.1469
53	2	69	61	157	24.7475	2	17	5.5	28.3	26.2	37.5	30.5	29.4	10.8844	-27.551	29.5	23.7	35	30.4	29.95	20.8681	-16.8614
54	2	74	82	175	26.7755	1	19	7.2	29.3	23.1	26.1	39.2	34.25	32.5547	23.7956
55	1	78	101	178	31.8773	2	22	7.5	40.1	31.8	33.7	31.3	35.7	10.9244	5.60224

## Sheet: Young
ID	Gender: 1=Male, 2=Female	Age	Weight	Height	BMI	Random 1	Cue	Rev. cue	Random 2	Random mean	Diff. Cue	Diff. Rev. cue
A	1	23	71	183	21.201	19	13	14.6	17.2	18.1	28.1768	19.337
B	1	22	94	190	26.0388	22.3	15.9	16.8	19.7	21	24.2857	20
C	2	23	64	166	23.2254	21	14.4	25.5	19.1	20.05	28.1796	-27.182
D	2	23	46	154	19.3962	22.3	13.2	19.8	22.1	22.2	40.5405	10.8108
E	2	23	70	174	23.1206	22.3	14.9	16.5	20.3	21.3	30.0469	22.5352
F	1	24	92	193	24.6986	17.4	14.7	17.5	17.2	17.3	15.0289	-1.15607
G	1	22	94	190	26.0388	18.3	16.1	19.8	15	16.65	3.3033	-18.9189
H	1	23	87	190	24.0997	16.6	12.9	16.3	16.4	16.5	21.8182	1.21212
I	2	21	72	183	21.4996	19.9	14	17.1	19.6	19.75	29.1139	13.4177
J	2	22	62	175	20.2449	19.6	12.5	16	18.7	19.15	34.7258	16.4491
K	1	22	85	189	23.7955	18	14	16.3	17.7	17.85	21.5686	8.68347
L	1	21	74	175	24.1633	20.4	14.6	18.3	21.5	20.95	30.3103	12.6492
M	1	23	109	185	31.8481	19.1	16.3	17.7	19	19.05	14.4357	7.08661
N	1	24	68	175	22.2041	18.4	13.9	15	19.8	19.1	27.2251	21.466
O	2	22	67	172	22.6474	22.9	15.9	23.8	22.6	22.75	30.1099	-4.61538
P	2	24	60	164	22.3081	18.3	19.4	18.4	20.8	19.55	0.767263	5.88235
Q	2	24	52	164	19.3337	21.7	13.3	16.9	22.2	21.95	39.4077	23.0068
R	2	24	69	169	24.1588	20.5	17.7	21.2	21	20.75	14.6988	-2.16867
S	2	21	85	180	26.2346	19.4	16.7	21.2	19.8	19.6	14.7959	-8.16327
T	2	24	67	168	23.7387	20.1	14.1	15.8	20.5	20.3	30.5419	22.1675
